# Supplementary material for: Potential biomarkers as a predictive factor of response to primary chemotherapy in breast cancer patients
Source: Braz J Med Biol Res. 2024 Oct 7;57:e13599. doi: 10.1590/1414-431X2024e13599 (PMC11463908; doi:10.1590/1414-431X2024e13599)
Supplement: Supplementary file 1 [file 1414-431X-bjmbr-57-e13599-suppl.zip]

Archive with 4 entries (4 files):
- 13559_Supplementary Table S1.docx
- 13559_Supplementary Table S2.docx
- 13559_Supplementary Table S3.docx
- 13559_Supplementary Table S4.docx
